# Supplementary material for: Rehabilitation Technologies for Chronic Conditions: Will We Sink or Swim?
Source: Healthcare (Basel). 2023 Oct 17;11(20):2751. doi: 10.3390/healthcare11202751 (PMC10606667; doi:10.3390/healthcare11202751)
Supplement: Supplementary file 1 [file healthcare-11-02751-s001.zip]

Archive with 1 entries (1 files):
- healthcare-2589102-supplementary.pdf
